# Supplementary material for: Quantitative Acetylome Analysis of Soft Wheat Seeds during Artificial Ageing
Source: Foods. 2022 Nov 12;11(22):3611. doi: 10.3390/foods11223611 (PMC9689531; doi:10.3390/foods11223611)
Supplement: Supplementary file 1 [file foods-11-03611-s001.zip]

Archive with 1 entries (1 files):
- foods-2014411-supplementary.pdf
